# Supplementary material for: Chemokine/Cytokine Levels Correlate with Organ Involvement in PR3-ANCA-Associated Vasculitis
Source: J Clin Med. 2021 Jun 19;10(12):2715. doi: 10.3390/jcm10122715 (PMC8234887; doi:10.3390/jcm10122715)
Supplement: Supplementary file 1 [file jcm-10-02715-s001.zip]

Archive with 1 entries (1 files):
- jcm-1221008-supplementary.pdf
